# Supplementary material for: Molecular and cellular evidence for the impact of a hypertrophic cardiomyopathy-associated RAF1 variant on the structure and function of contractile machinery in bioartificial cardiac tissues
Source: Commun Biol. 2023 Jun 21;6:657. doi: 10.1038/s42003-023-05013-8 (PMC10284840; doi:10.1038/s42003-023-05013-8)
Supplement: Supplementary file 4 — Supplementary Data 1 [file 42003_2023_5013_MOESM4_ESM.xlsx]

## Sheet: Figure 2D
CRTL	PE	t.test
1228.07	911.759	0.0370768
1107.57	923.997
1456.54	1009.67
1969.84	1064.74
2983.1	1101.45
2704.68	1119.81
1461.99	1122.87
1658.3	1144.29
1649.74	1181
1117.27	1208.54
2169.25	1254.43
1217.86	1278.91
1447.19	1330.92
2288.84	1346.22
1412.74	1364.58
970.004	1398.23
2380.64	1493.08
951.644	1523.68
3154.81	1566.51
3218.69	1578.75
2988.61	1581.81
1823.73	1597.11
1089.21	1624.64
1701.33	1627.7
1110.76	1673.6
1820.67	1698.07
1122.87	1765.38
2052.99	1844.93
1465.55	1851.05
1622.04	1863.29
1277.32	1896.95
3321.02	1927.54
2573.12	1997.91
1881.65	2046.87
1107.7	2153.95
1162.78	2257.98
3212.57	2264.1
1076.98	2319.17
1575.87	2325.29
2526.93	2355.89
1217.86	2383.42
2713.86	2487.45
1912.47	2753.63
2646.55	2851.54
3471.84	2876.02
970.004	3166.68
979.184	3243.17
1282.12	3445.1
1786.8	3579.72
1483.9	3897.92
841.388	4289.55
871.984	4359.92
893.401	4396.64
902.58
905.639
951.533
994.368
1043.32
1055.56
1064.74
1116.75
1122.87
1352.34
1398.23
1450.25
1453.31
1480.84
1514.5
1560.39
1633.82
1725.61
1750.09
1887.77
2028.51
2028.51
2052.99
2071.41
2086.64
2227.38
2383.42
2453.79
2813.17
3166.68

## Sheet: Figure 3F
	RAF1-iso			RAF1-S257L
p-ERK/ERK	0.115011	0.186545	0.307951	1	1	1
p-p38/p38	0.569318	0.138975	0.15785	1	1	1
p-YAP/YAP	3.75373	3.31707	1.83482	1	1	1

## Sheet: Figure 3G
	CB-WT			CB-RAF1 CTRL			CB-RAF1 MEKi
NPPB	1	1	1	17.0264	27.7995	23.6028	6.94297	11.2106	9.9241

## Sheet: Figure 3H
RAF1corr	RAF1S257L	RAF1S257L
424.833	5128.33	378.167
150.5	5012.33	486.5
68.1667	5044.33	380.833
104.833	4587	240.167
170.5	4953.67	458.833
36.1667	4869	231.833
27.5	4953.67	383.167
84.8333	4814.33	582.167

## Sheet: Figure 4E
WT-CB	RAF1-CB
3631.9	5554
3287.9	3425.2
3797.7	4162.5
3572.8	3612.1
4120	8112.9
3384.8	6317.7
2168.1	7768.4
	3883.2
	4674.4

## Sheet: Figure 4G.1
Organization
WT-CM	RAF1S257L-CM
0.132128	0.083704
0.081067	0.018407
0.047765	0.073988
0.097458	0.116351
0.153951	0.037389
0.166792	0.053166
0.082604
0.059274
0.114651
0.187479
0.169298

## Sheet: Figure 4G.2
Alignments
WT-CM	RAF1S257L-CM
238.441	138.558
162.395	126.054
123.886	150.688
124.149	55.727
73.292	120.393
102.829	77.2692
98.1581
190.214
153.912

## Sheet: Figure 5D
WT	RAF1corr	RAF1S257L	RAF1S257L+MEKi
438	465	259	393
437	464	182	460
438	393	220	357
365	433	176	271
511	361	172	328
469	434	214	365
491	413	220	225
387	323	219	320
461	294	294	402
402	287	287	433
391	275	216	403
402	328	214	366
401	365	131	389
324	392	175	252
396	395	179	214
360	323	246	354
433	344	220	365
341	398	128	368
389	357	168	474
472	374	173	438
433	320	175	437
436	412	262	356
390	512	245	219
363	318	172	251
429	355	287	287
389	283	240	322
425	298	221	286
382	365	215	391
478	334	222	391
357	248	178	388
359	291	174	233
400	288	133	469
426	465	183	411
363	439	222	325
392	312	244	358

## Sheet: Figure 5E
WT	RAF1corr	RAF1S257L	RAF1S257L+MEKi
1636	1565	1455	1586
1542	1610	1570	1763
1799	1616	1744	1764
1775	1646	1537	1608
1721	1663	1480	1677
1808	1743	1636	1529
1788	1600	1485	1370
1654	1564	1609	1560
1937	1597	1546	1455
1745	1563	1658	1558
1818	1602	1599	1487
1809	1789	1487	1662
1774	1761	1594	1680
1925	1599	1555	1745
1799	1592	1549	1626
1744	1671	1667	1819
1946	1698	1548	1383
1761	1628	1504	1603
1760	1636	1671	1674
1897	1817	1684	1621
2124	1742	1485	1624
1637	1540	1630	1733
1594	1570	1608	1428
1656	1690	1542	1405
1719	1660	1631	1504
1508	1680	1716	1363
1560	1553	1651	1874
1938	1814	1621	1572
1670	1849	1640	1549
1568	1734	1617	1876

## Sheet: Figure 5F
WT	RAF1 mutant	MEKi treated
0.00256222	0.0640621	0.00932915
0.00147814	0.0571137	0.0208378

[truncated: 23 more sheets: Figure 6A, Figure 6B, Figure 6C, Figure 6D, Figure 6F, Figure 6G, Figure 6H., Figure 6I, Figure S7B, Figure S7C, Figure S7D, Figure S7E, Figure 7A, Figure 7B, Figure 7C, Figure 7D, Figure 7E, Figure 7F, Figure 7G, Figure 7H …]
